# Supplementary material for: Is cognitive behavioral therapy a better choice for women with postnatal depression? A systematic review and meta-analysis
Source: PLoS One. 2018 Oct 15;13(10):e0205243. doi: 10.1371/journal.pone.0205243 (PMC6188757; doi:10.1371/journal.pone.0205243)
Supplement: S1 File — Raw data. (XLSX) [file pone.0205243.s006.xlsx]

## Sheet: baseline data
Title	Number	Author	Year	Types of CBT	Intervention	Control	total number	N in Int	N in Con	Age in Int	Age in Con	Outcomes	measure methods
The effect of a telephone-based cognitive behavioral therapy on quality of life: a randomized controlled trial.	1	Ngai FW	2017	telephone	CBT	Treatment as usual	397	197	200	31.1 (3.8)	30.4 (4.4)	Health related QOL	SF-12
A Randomised Controlled Trial of Therapist-Assisted, Internet-Delivered Cognitive BehaviorTherapy for Women with Maternal Depression.	2	Pugh NE	2016	internet	CBT	Treatment as usual	47	24	23	>18	>18	depression, recovery	EPDS, PSI, DASS
A brief group intervention using a cognitive-behavioural approach to reduce postnatal depressive symptoms: a randomised controlled trial.	3	Leung SS	2016	group	CBT	Treatment as usual	164	82	82	31.56(3.78)	30.9(5.7)	depression, anxiety	EPDS, HADS(Hospital Anxiety and Depression Scale)
Staying well during pregnancy and the postpartum: A pilot randomized trial of mindfulness-basedcognitive therapy for the prevention of depressive relapse/recurrence.	4	Dimidjian S	2016	mindfulness	CBT	Treatment as usual	86	43	43	30.98 (4.08)	28.72 (5.50)	Depressive Symptom Severity	EPDS
Internet Cognitive Behavioral Therapy for Women With Postnatal Depression: A Randomized Controlled Trial of MumMoodBooster	5	Milgrom J	2016	internet	CBT	Treatment as usual	43	21	22	31.7(4.6)	31.5(4.3)	depression, anxiety	SCID, BDI, DASS(depression, anxiety, and strss scales)
Randomized Trial of Psychological Interventions to Preventing Postpartum Depression among Iranian First-time Mothers.	6	Fathi-Ashtiani A	2015	hospital	CBT	Treatment as usual	135	64	71	25(3.58)	26(3.82)	depresssion, anxiety	EPDS, BDI, BAI
The Effect of Telephone-Based Cognitive-Behavioral Therapy on Postnatal Depression: A Randomized Controlled Trial.	7	Ngai FW	2015	telephone	CBT	Treatment as usual	397	197	200	31.1(3.8)	30.4(4.4)	depression, recovery	EPDS
Treatment of postnatal depression with cognitive behavioural therapy, sertraline and combination therapy: a randomised controlled trial.	8	Milgrom J	2015	group	CBT	Treatment as usual	45	30	15	30.1 (5.5)	31.6 (3.2)	depression, anxiety	BDI,BAI,PSI
Cognitive behavioral therapy in combination with systemic family therapy improves mild to moderate postpartum depression.	9	Hou Y	2014	hospital	CBT	Treatment as usual	249	128	121	28(3)	28(4)	depression and sleep quality	EPDS, PSQI(Pittsburgh Sleep Quality Index)
Internet-based behavioral activation--treatment for postnatal depression (Netmums): a randomized controlled trial.	10	O'Mahen HA	2013	internet	CBT	Treatment as usual	910	462	448	32.3 (4.7)	32.2 (5.7)	depresssion, recovery	EPDS
Treatment of depressed mothers in home visiting: Impact on psychological distress and social functioning	11	Ammerman RT	2013	in-home	CBT	standard home visiting	93	47	46	22.4 (5.2)	21.5 (3.9)	psychological distress, social support, and social network	Brief Symptom Inventory
Treating postnatal depressive symptoms in primary care: a randomised controlled trial of GP management, with and without adjunctive counselling.	12	Milgrom	2011	group	CBT with nurse or psychologist	General practitioner management	68	22/23	23	31.5 (4.7)	31.5 (4.7)	depression, recovery	BDI
Clinical effectiveness of health visitor training in psychologically informed approaches for depression in postnatal women: pragmatic cluster randomised trial in primary care	13	Morrell	2009	in-home	CBT/person-centered therapy	Treatment as usual	418	271	147	30.9 (5.4)	30.9 (5.4)	depression, recovery	EPDS, STAI, SF-12, PSI
Brief antenatal cognitive behaviour therapy group intervention for the prevention of postnatal depression and anxiety: a randomised controlled trial.	14	Austin MP	2007	group	CBT	Treatment as usual	277	191	86	31.4	31.4	depression, anxiety	EPDS and STAI
A randomized controlled trial of psychological interventions for postnatal depression	15	Milgrom	2005	group	CBT	Treatment as usual	192	46	33	29.7 (5.4)	29.7 (5.4)	depression	BDI, BAI, social support
The use of paroxetine and cognitive-behavioral therapy in postpartum depression and anxiety: a randomized controlled trial.	16	Misri S	2004	group	CBT	Treatment as usual	35	19	16	29.52 (5.85)	30.81 (3.31)	depression, anxiety	HAM-A、HAM-D、EPDS、
Controlled trial of the short- and long-term effect of psychological treatment of postpartum depression.	17	Cooper	2003	in-home	CBT	Treatment as usual	193	43	52	27.7 (5.4)	27.7 (5.4)	depression, anxiety	EPDS
A brief psycho-educational group intervention for postnatal depression.	18	Honey	2002	hospital	CBT	Treatment as usual	45	23	22	27.9 (5.5)	27.9 (5.5)	Depressive Symptom	EPDS
Prevention and treatment of post-partum depression: a controlled randomized study on women at risk	19	Chabrol H	2002	in-home	CBT	Treatment as usual	48	18	30	30.5 (4.3)	30 (5)	depression, recovery	BDI,EPDS
Early childhood nurse-delivered cognitive behavioural counselling for postnatal depression.	20	Prendergast	2001	group	CBT	Ideal standardized care	37	17	20	32.2	32.2	depression	EPDS
							3879	1923	1700
								3623

## Sheet: EPDS
Number	Author	Year	Types of CBT	mean of Int	sd of Int	N in Int	mean of Con	sd of Con	N in Con	mean of Int	sd of Int	N in Int	mean of Con	sd of Con	N in Con
2	Pugh NE	2016	internet	8.68	3.8	19	12.71	3.7	21	NA	NA	24	NA	NA	23
3	Leung SS	2016	group	10.71	3.76	82	11.56	2.89	82	9.4	2.78	82	10	3.22	82
4	Dimidjian S	2016	mindfulness	4.67	3.95	24	6.39	3.81	31	4.9	5.22	21	6.62	4.94	29
6	Fathi-Ashtiani A	2015	hospital	13.05	5.7	64	12.48	5.01	71	NA	NA	64	NA	NA	71
7	Ngai FW	2015	telephone	7.76	0.68	197	12.86	0.68	200	8.33	0.66	197	10.02	0.63	200
9	Hou Y	2014	hospital	13.3	2.9	104	15.6	3.5	109	31.6	10.6	104	20.2	16.7	109
10	O'Mahen HA	2013	internet	NA	NA	462	NA	NA	448	10.94	5.57	165	14.28	6.63	134
13	Morrell	2009	in-home	9.2	5.4	271	11.3	5.8	147	8.1	5.6	167	10.4	6.2	94
14	Austin MP	2007	group	NA	NA	191	NA	NA	86	NA	NA	191	NA	NA	86
16	Misri S	2004	group	NA	NA	19	NA	NA	16	8.64	5.51	14	9.71	5.17	14
17	Cooper	2003	in-home	9.2	4.8	42	11.3	4.8	50	8.6	5.9	40	9.2	5.4	48
18	Honey	2002	hospital	NA	NA	23	NA	NA	22	14.87	5.97	23	16.95	5.44	22
19	Chabrol H	2002	in-home	5.9	2.7	18	13.7	3.6	30	NA	NA	18	NA	NA	30
20	Prendergast	2001	group	8.1	2.9	17	11.3	5.8	20	6.2	4.2	15	7.7	3.9	18
				short-term(various time points)						long-term(various time points)

## Sheet: BDI
Author	Year	mean of Int	sd of Int	N in Int	mean of Con	sd of Con	N in Con
Milgrom J	2015	11.33	8.22	14	19.22	10.27	15
Milgrom J	2005	12.17	9.1	12	21.13	9.5	8
Milgrom	2011	10.4	9.5	23	11	8	23
Milgrom	2011	6.7	4.3	22	11	8	23
		long-term(various time points)
Author	Year	mean of Int	sd of Int	N in Int	mean of Con	sd of Con	N in Con
Chabrol H	2002	4.7	3	18	15.7	4.4	30
Fathi-Ashtiani A	2015	14.86	5.95	64	16.13	5.63	71
Milgrom J	2015	12.6	7.15	14	19.33	7.18	15
Milgrom J	2016	14.5	12.2	21	23	7.5	22
Milgrom	2005	14.48	8.8	31	18.78	8.5	18
		short-term(various time points)

## Sheet: BAI
Number	Author	Year	mean of Int	sd of Int	N in Int	mean of Con	sd of Con	N in Con	mean of Int	sd of Int	N in Int	mean of Con	sd of Con	N in Con
2	Milgrom J	2015	7.6	6.1	14	16.67	9.15	15	9.33	9.04	14	8.44	5.81	15
5	Milgrom J	2016	5	6.2	21	5.9	4.3	22	4.2	5.5	21	5.4	3	22
BAI-Anxiety			short-term(various time points)						long-term(various time points)

## Sheet: DASS
Number	Author	Year	mean of Int	sd of Int	N in Int	mean of Con	sd of Con	N in Con
2	Pugh NE	2016	12.32	6.26	19	18.19	5.79	21
5	Milgrom J	2016	14.2	9	21	18.5	7.1	22
DASS-stress			short-term(various time points)
2	Pugh NE	2016	6.1	6.16	19	7.62	6.74	21
5	Milgrom J	2016	5	6.2	21	5.9	4.3	22
DASS-anxiety			short-term(various time points)

## Sheet: Improvement
Author	Year	Types of CBT	N in Int	improvement in int	N in Con	improvement in Con	Type
Pugh NE	2016	internet	6	25	1	25	ST
Pugh NE	2016	internet	10	25	4	25	LT
Ngai FW	2015	telephone	144	197	123	200	LT
Ngai FW	2015	telephone	134	197	89	200	ST
O'Mahen HA	2013	internet	111	181	67	162	LT
Milgrom	2011	group	13	21	7	22	LT
Milgrom	2011	group	14	19	7	22	LT
Morrell	2009	in-home	179	271	80	147	LT
Austin MP	2007	group	13	68	1	27	ST
Austin MP	2007	group	15	68	4	27	LT
Milgrom	2005	group	25	46	10	33	LT
Cooper	2003	in-home	24	42	20	50	LT
Chabrol H	2002	in-home	11	18	1	30	ST
							ST: short term; LT, long term

## Sheet: SF-12
Number	Author	Year	Types of CBT	mean of Int	sd of Int	N in Int	mean of Con	sd of Con	N in Con	mean of Int	sd of Int	N in Int	mean of Con	sd of Con	N in Con
1	Ngai FW	2017	telephone			197			200			197			200
13	Morrell	2009	in-home			271			147			271			147
				short-term(various time points)						long-term(various time points)

## Sheet: PSI
Number	Author	Year	Types of CBT	mean of Int	sd of Int	N in Int	mean of Con	sd of Con	N in Con	mean of Int	sd of Int	N in Int	mean of Con	sd of Con	N in Con
2	Pugh NE	2016	internet			24			23			24			23
8	Milgrom J	2015	group			30			15			30			15
13	Morrell	2009	in-home			271			147			271			147
				short-term(various time points)						long-term(various time points)
